# Supplementary material for: Ginsenoside Rb1 protects human vascular smooth muscle cells against resistin-induced oxidative stress and dysfunction
Source: Front Cardiovasc Med. 2023 May 25;10:1164547. doi: 10.3389/fcvm.2023.1164547 (PMC10248054; doi:10.3389/fcvm.2023.1164547)
Supplement: Supplementary file 1 [file Datasheet1.zip]

Archive with 40 entries (32 files):
- Raw data/
- __MACOSX/._Raw data
- Raw data/Fig 4 ROS depented/
- __MACOSX/Raw data/._Fig 4 ROS depented
- Raw data/.DS_Store
- __MACOSX/Raw data/._.DS_Store
- Raw data/Fig 3 ROS/
- __MACOSX/Raw data/._Fig 3 ROS
- Raw data/Fig 1 MTS/
- __MACOSX/Raw data/._Fig 1 MTS
- Raw data/Fig 2 Transwell/
- __MACOSX/Raw data/._Fig 2 Transwell
- Raw data/Fig 2 Migration/
- __MACOSX/Raw data/._Fig 2 Migration
- Raw data/Fig 5 SOD/
- __MACOSX/Raw data/._Fig 5 SOD
- Raw data/Fig 4 ROS depented/~~~lu-dcf-20190227-5pm.xlsx
- __MACOSX/Raw data/Fig 4 ROS depented/._~~~lu-dcf-20190227-5pm.xlsx
- Raw data/Fig 3 ROS/Lab meeting 20190124.pptx
- __MACOSX/Raw data/Fig 3 ROS/._Lab meeting 20190124.pptx
- Raw data/Fig 1 MTS/Lab meeting 20190408.pptx
- __MACOSX/Raw data/Fig 1 MTS/._Lab meeting 20190408.pptx
- Raw data/Fig 1 MTS/.DS_Store
- __MACOSX/Raw data/Fig 1 MTS/._.DS_Store
- Raw data/Fig 1 MTS/MTS20190405-15-00-final/
- __MACOSX/Raw data/Fig 1 MTS/._MTS20190405-15-00-final
- Raw data/Fig 2 Transwell/Transwell.pptx
- __MACOSX/Raw data/Fig 2 Transwell/._Transwell.pptx
- Raw data/Fig 2 Transwell/.DS_Store
- __MACOSX/Raw data/Fig 2 Transwell/._.DS_Store
- Raw data/Fig 2 Migration/Lab meeting 20181210.pptx
- __MACOSX/Raw data/Fig 2 Migration/._Lab meeting 20181210.pptx
- Raw data/Fig 5 SOD/~BCA-6-14.xlsx
- __MACOSX/Raw data/Fig 5 SOD/._~BCA-6-14.xlsx
- Raw data/Fig 5 SOD/~LU-SOD-6-27-16PM.xlsx
- __MACOSX/Raw data/Fig 5 SOD/._~LU-SOD-6-27-16PM.xlsx
- Raw data/Fig 5 SOD/SOD ACTIVITY-2.pptx
- __MACOSX/Raw data/Fig 5 SOD/._SOD ACTIVITY-2.pptx
- Raw data/Fig 1 MTS/MTS20190405-15-00-final/Book1.xlsx
- __MACOSX/Raw data/Fig 1 MTS/MTS20190405-15-00-final/._Book1.xlsx
