# Supplementary material for: Ginsenoside Rb1 protects human vascular smooth muscle cells against resistin-induced oxidative stress and dysfunction
Source: Front Cardiovasc Med. 2023 May 25;10:1164547. doi: 10.3389/fcvm.2023.1164547 (PMC10248054; doi:10.3389/fcvm.2023.1164547)
Supplement: Supplementary file 1 [file Datasheet1.zip › Raw data/Fig 4 ROS depented/~~~lu-dcf-20190227-5pm.xlsx]

## Sheet: Sheet1
Software Version	3.02.1
Experiment File Path:	E:\lu-dcf-20190227-5pm.xpt
Protocol File Path:	C:\Users\Public\Documents\Protocols\LU-DCF.prt
Plate Number	Plate 1
Date	2019-02-28
Time	17:05:55
Reader Type:	Synergy H1
Reader Serial Number:	15090919
Reading Type	Reader
Procedure Details
Plate Type	96 WELL PLATE
Eject plate on completion
Read	Fluorescence Endpoint
	Full Plate
	Filter Set 1
	Excitation: 485, Emission: 535
	Optics: Top, Gain: 100
	Light Source: Xenon Flash, Lamp Energy: High
	Read Speed: Normal, Delay: 100 msec, Measurements/Data Point: 10
	Read Height: 7 mm
Results
Actual Temperature:	25.4
		Negative Control (A-E)	Negative Control (A-E)	Resistin 40 ng/ml (A-E)	Resistin 20 ng/ml (A-E)	Resistin 10 ng/ml (A-E)	Resistin 40 ng/ml (A-E)	Resistin 40 ng/ml (A-E)	Resistin 40 ng/ml +Rb1 10 µM （A-E）	Resistin 40 ng/ml +Rb1 20 µM （A-E）	Resistin 40 ng/ml +Rb1 40 µM (A-E)	Resistin 40 ng/ml +Rb1 60 µm(A-E)	Negative Control (A-E)
		1	2	3	4	5	6	7	8	9	10	11	12
	A	1446	1594	3380	2309	1909	2696	3194	2225	2422	2291	1577	966	485535
	B	1302	1071	3097	1991	1654	2405	2516	2351	2101	1829	1292	1226	485535
	C	1345	1164	2183	1509	1313	2657	2515	3319	2214	1633	1644	1296	485535
	D	1599	1314	2539	1381	1417	2533	2748	2902	1984	1613	1562	1165	485535
	E	1266	1199	2660	2428	2229	2553	3005	2633	2138	1986	1466	1222	485535
Background	F	269	243	263	259	266	275	263	268	245	268	274	252	485535
TBHP(1-5)	G	4152	5027	5080	5115	4989	261	269	273	279	258	260	251	485535
TBHP(1-5)	H	4295	4787	5445	5263	5253	254	258	268	264	261	251	244	485535
		1391.6	1268.4	2771.8	1923.6	1704.4	2568.8	2795.6	2686	2171.8	1870.4	1508.2	1175
		µ
	Background		269	243	263	259	266
Background	Negative Control	Resistin 10 ng/ml	Resistin 20 ng/ml	Resistin 40 ng/ml	Resistin 40 ng/ml +Rb1 10 µm	Resistin 40 ng/ml +Rb1 20 µM	Resistin 40 ng/ml +Rb1 40 µM	Resistin 40 ng/ml +Rb1 60 µm	TBHP
269	1446	1909	2309	3380	2225	2422	2291	1577	4295
243	1302	1654	1991	3097	2351	2101	1829	1292	4787
263	1345	1313	1509	2183	3319	2214	1633	1644	5445
259	1599	1417	1381	2539	2902	1984	1613	1562	5263
266	1266	2229	2428	2660	2633	2138	1986	1466	5253
260	1391.6	1704.4	1923.6	2771.8	2686	2171.8	1870.4	1508.2	5008.6
Background	Negative Control	Resistin 10 ng/ml	Resistin 20 ng/ml	Resistin 40 ng/ml	Resistin 40 ng/ml +Rb1 10 µM	Resistin 40 ng/ml +Rb1 20 µM	Resistin 40 ng/ml +Rb1 40 µM	Resistin 40 ng/ml +Rb1 60 µM	TBHP
