# Supplementary material for: Ginsenoside Rb1 protects human vascular smooth muscle cells against resistin-induced oxidative stress and dysfunction
Source: Front Cardiovasc Med. 2023 May 25;10:1164547. doi: 10.3389/fcvm.2023.1164547 (PMC10248054; doi:10.3389/fcvm.2023.1164547)
Supplement: Supplementary file 1 [file Datasheet1.zip › Raw data/Fig 5 SOD/~BCA-6-14.xlsx]

## Sheet: Sheet1
Software Version	3.02.1
Experiment File Path:	E:\BCA-6-14.xpt
Protocol File Path:
Plate Number	Plate 1
Date	2019-06-14
Time	15:14:28
Reader Type:	Synergy H1
Reader Serial Number:	15090919
Reading Type	Reader
Procedure Details
Plate Type	96 WELL PLATE
Eject plate on completion
Read	Absorbance Endpoint
	Full Plate
	Wavelengths: 590
	Read Speed: Normal, Delay: 100 msec, Measurements/Data Point: 8
Results
Actual Temperature:	31.2
0		1	2	3	4	5	6	7	8	9	10	11	12
5	A	0.046	0.115	0.046	0.116	0.116	0.046	0.046	0.047	0.046	0.047	0.049	0.046	590
10	B	0.046	0.57	0.047	0.12	0.122	0.046	0.046	0.048	0.048	0.048	0.045	0.047	590
15	C	0.046	0.648	0.048	0.131	0.122	0.046	0.047	0.047	0.047	0.048	0.047	0.047	590
20	D	0.047	0.701	0.048	0.129	0.124	0.046	0.05	0.047	0.048	0.05	0.047	0.047	590
25	E	0.047	0.832	0.053	0.132	0.13	0.046	0.047	0.047	0.047	0.047	0.049	0.046	590
30	F	0.046	0.857	0.065	0.125	0.123	0.046	0.046	0.047	0.051	0.047	0.048	0.047	590
35	G	0.046	0.894	0.047	0.118	0.128	0.05	0.046	0.047	0.049	0.049	0.046	0.049	590
	H	0.046	1.741	0.047	0.046	0.046	0.046	0.046	0.044	0.046	0.049	0.047	0.048	590
		0	0.115
		5	0.57
		10	0.648
		15	0.701
		20	0.832
		25	0.857
		30	0.894
		35	1.741
