# Supplementary material for: Ginsenoside Rb1 protects human vascular smooth muscle cells against resistin-induced oxidative stress and dysfunction
Source: Front Cardiovasc Med. 2023 May 25;10:1164547. doi: 10.3389/fcvm.2023.1164547 (PMC10248054; doi:10.3389/fcvm.2023.1164547)
Supplement: Supplementary file 1 [file Datasheet1.zip › Raw data/Fig 5 SOD/~LU-SOD-6-27-16PM.xlsx]

## Sheet: Plate 1 - Sheet1
Software Version	3.02.1
Experiment File Path:	E:\LU-SOD-6-27-16PM.xpt
Protocol File Path:	C:\Users\Public\Documents\Protocols\LU-SOD.prt
Plate Number	Plate 1
Date	2019-06-27
Time	16:11:42
Reader Type:	Synergy H1
Reader Serial Number:	15090919
Reading Type	Reader
Procedure Details
Plate Type	96 WELL PLATE
Eject plate on completion
Read	Absorbance Endpoint
	Full Plate
	Wavelengths: 450
	Read Speed: Normal, Delay: 100 msec, Measurements/Data Point: 8
Results
Actual Temperature:	31.9
		Total	Total	Total	Cytosolic	Cytosolic	Cytosolic	Mitochondrial	Mitochondrial	Mitochondrial
		1	2	3	4	5	6	7	8	9	10	11	12
Negative Control	A	1.1231	1.0252	0.9496	1.0252	1.0767	1.0617	0.7767	0.9629	0.8948
Rb1	B	1.3337	1.3834	1.2497	1.3435	1.4039	1.3733	1.1802	1.4039	1.2758
Resistin	C	0.9696	0.943	0.9764	1.0767	1.011	1.1074	0.7245	0.6825	0.5145
Resistin+Rb1	D	0.9983	1.0843	1.1109	1.277	1.3834	1.446	1.3543	1.2733	1.3353
Ace-LDL	E	1.3936	1.1887	1.0767	1.3337	1.3533	1.3733	1.0996	1.3936	1.4039
Ace-LDL+Rb1	F	1.0324	0.8618	0.8921	0.9365	0.943	1.011	0.793	1.004	1.0617
	G
	H
