# Supplementary material for: Ginsenoside Rb1 protects human vascular smooth muscle cells against resistin-induced oxidative stress and dysfunction
Source: Front Cardiovasc Med. 2023 May 25;10:1164547. doi: 10.3389/fcvm.2023.1164547 (PMC10248054; doi:10.3389/fcvm.2023.1164547)
Supplement: Supplementary file 1 [file Datasheet1.zip › Raw data/Fig 1 MTS/MTS20190405-15-00-final/Book1.xlsx]

## Sheet: Plate 1 - Sheet1
Software Version	3.02.1
Experiment File Path:	E:\MTS20190405-15-00\Experiment1.xpt
Protocol File Path:	C:\Users\Public\Documents\Protocols\LU-MTT.prt
Plate Number	Plate 1
Date	2019-04-05
Time	14:54:43
Reader Type:	Synergy H1
Reader Serial Number:	Unknown
Reading Type	Reader
Procedure Details
Plate Type	96 WELL PLATE
Eject plate on completion
Read	Absorbance Endpoint
	Full Plate
	Wavelengths: 490
	Read Speed: Normal, Delay: 100 msec, Measurements/Data Point: 8
Results
Actual Temperature:	23.8
		1	2	3	4	5	6	7	8	9	10	11	12
	A	0.04	0.039	0.041	0.039	0.039	0.039	0.039	0.039	0.039	0.039	0.048	0.048	490
	B	0.04	0.223	0.477	0.477	0.621	0.364	0.368	0.231	0.234	0.042	0.049	0.048	490
	C	0.04	0.227	0.309	0.481	0.488	0.504	0.958	0.986	0.712	0.04	0.048	0.048	490
	D	0.039	0.256	0.74	0.958	1.024	1.283	1.014	0.688	0.422	0.067	0.049	0.048	490
	E	0.04	0.253	0.463	0.672	1.006	0.772	0.884	0.808	0.502	0.041	0.049	0.047	490
	F	0.04	0.256	0.935	0.759	1.153	1.041	1.001	0.877	0.284	0.041	0.049	0.048	490
	G	0.04	0.04	0.042	0.041	0.041	0.04	0.04	0.042	0.04	0.04	0.048	0.048	490
	H	0.042	0.049	0.049	0.048	0.048	0.047	0.047	0.048	0.048	0.04	0.064	0.048	490
	2h	根据细胞镜下观察	0.243	0.8375	0.796333	1.061	1.032	0.96425	0.8425	0.422
	调整
		1	2	3	4	5	6	7	8	9	10	11	12
	A	0.04	0.039	0.041	0.039	0.039	0.039	0.039	0.039	0.039	0.039	0.048	0.048
	B	0.04	0.223	0.477	0.621	0.477	0.364	0.368	0.231	0.033	0.042	0.049	0.048
	C	0.04	0.227	0.309	0.488	0.481	0.504	0.958	0.986	0.04	0.04	0.048	0.048
	D	0.039	0.256	0.74	1.024	0.958	1.283	0.962	0.884	0.04	0.067	0.049	0.048
	E	0.04	0.253	0.805	1.006	0.886	1.159	0.688	0.808	0.042	0.041	0.049	0.047
	F	0.04	0.256	0.935	1.153	0.759	1.041	0.972	0.877	0.049	0.041	0.049	0.048
	G	0.04	0.04	0.042	0.041	0.041	0.04	0.04	0.042	0.04	0.04	0.048	0.048
	H	0.042	0.049	0.049	0.048	0.048	0.047	0.047	0.048	0.048	0.04	0.064	0.048
			0.243	0.826667	1.061	0.867667	1.131	0.964	0.856333
µ
